# Supplementary material for: Fabrication of Polytetrafluoroethylene-Reinforced Fluorocarbon Composite Coatings and Tribological Properties Under Multi-Environment Working Conditions
Source: Polymers (Basel). 2024 Dec 22;16(24):3595. doi: 10.3390/polym16243595 (PMC11678996; doi:10.3390/polym16243595)
Supplement: Supplementary file 1 [file polymers-16-03595-s001.zip]

Archive with 1 entries (1 files):
- polymers-3340520-supplementary.pdf
